# Supplementary material for: Pseudomonas aeruginosa clinical and environmental isolates constitute a single population with high phenotypic diversity
Source: BMC Genomics. 2014 Apr 28;15:318. doi: 10.1186/1471-2164-15-318 (PMC4234422; doi:10.1186/1471-2164-15-318)
Supplement: Additional file 1: Table S1 — Constructed from biom file Water Plant Dolphin Human. [file 1471-2164-15-318-S1.zip]

Archive with 2 entries (2 files):
- pangenome_paeur.xls
- pangenome_paeur_v2.xls
